# Supplementary material for: Development of a low-cost robotized 3D-prototype for automated optical microscopy diagnosis: An open-source system
Source: PLoS One. 2024 Jun 21;19(6):e0304085. doi: 10.1371/journal.pone.0304085 (PMC11192333; doi:10.1371/journal.pone.0304085)
Supplement: S1 Data — (ZIP) [file pone.0304085.s008.zip]

Archive with 3 entries (3 files):
- 3DPART-1-X-Y.stl
- 3DPART-2-Z.stl
- 3DPART-3-MOBILE-ADAPTER.stl
